# Supplementary material for: Opportunities to Improve Animal Welfare during Transport and Slaughter of Cattle and Pigs through Staff Training—Results of a Delphi Survey
Source: Animals (Basel). 2023 Dec 15;13(24):3859. doi: 10.3390/ani13243859 (PMC10740533; doi:10.3390/ani13243859)
Supplement: Supplementary file 1 [file animals-13-03859-s001.zip]

Archive with 1 entries (1 files):
- animals-2727790-supplementary.xlsx
