# Supplementary material for: Opportunities to Improve Animal Welfare during Transport and Slaughter of Cattle and Pigs through Staff Training—Results of a Delphi Survey
Source: Animals (Basel). 2023 Dec 15;13(24):3859. doi: 10.3390/ani13243859 (PMC10740533; doi:10.3390/ani13243859)
Supplement: Supplementary file 1 [file animals-13-03859-s001.zip › animals-2727790-supplementary.xlsx]

## Sheet: General
	1. General information
	Which country are you from?
	In which federal state/canton/region do you work?
	In which field do you currently work?
	How long have you worked in the following areas? Free text for time in years
	In which of the following areas do you work at your current workplace?

## Sheet: Transport CATTLE
Transport CATTLE
		1. How relevant is the named action point for animal welfare aspects? 2. To what extent can a targeted training of staff involved in this action point improve animal welfare? 3. To what extent can a targeted training of animal welfare officers in this action point improve animal welfare?
	Process step	Action point: Examples	1. Relevance for animal welfare	2. Training of staff	3. Training of animal welfare officers
			Please fill in from 0-10 0 (not at all relevant / no possibility of improvement at all) over 5 (moderately relevant / moderate possibility of improvement) to 10 (very relevant / very good possibility of improvement)
	Routeplanning/ time management	1. Route planning: Traffic/road/weather conditions, etc.
		2. Vehicle: Departure control, functioning drinking troughs, cleaning & disinfection, etc.
		3. Planning of stocking: Age, height/weight, gender, aligning partition grids, etc.
	Moving to loading area	4. Constructional: Races, etc.
		5. Handling: Mixing of other cattle, group size during herding, etc.
	Loading	6. Assessment of fitness for transport: (high grade) Lameness, emaciation, injuries/severe open wound, etc.
		7. Constructional: Slope of ramp, ground conditions, width of entrances, etc.
		8. Handling & Herding: Mixing of unfamiliar cattle, herding equipment, loading time, number of animals, space available, noise, etc.
		9. Animal behaviour: Fear, stress (reluctance to move, turning, slipping, falling), etc.
	Transportation	10. Environmental factors: Temperature, humidity, etc.
		11. Driving: Number and duration of stops, vibrations, duration of transport, etc.
		12. Constructional: Ventilation, drinking devices, space available, etc.
		13. Handling: Stock density, etc.
		14. Cattle type: Age, gender, breed, horned vs. polled, etc.
	Unloading at abattoir	15. Constructional: Slope of ramp, length and width of passages, etc.
		16. Handling: Herding equipment, unloading time, group size when herding, etc.
		17. Animal behaviour: Fear, stress (reluctance to move, turning, slipping, falling), etc.
		18. Animal welfare/animal health: Impaired general condition, severely injured animals (e.g. downer pig), etc.
		19. Animal welfare-related handling: Separation of injured animals (emergency killing/initiation of logistical slaughter), etc.

## Sheet: Slaughter CATTLE
Slaughter CATTLE
		1. How relevant is the named action point for animal welfare aspects? 2. To what extent can a targeted training of staff involved in this action point improve animal welfare? 3. To what extent can a targeted training of animal welfare officers in this action point improve animal welfare?
	Process step	Action point: Examples	1. Relevance for animal welfare	2. Training of staff	3. Training of animal welfare officers
			Please fill in from 0-10 0 (not at all relevant / no possibility of improvement at all) over 5 (moderately relevant / moderate possibility of improvement) to 10 (very relevant / very good possibility of improvement)
	Moving to lairage pen	1. Constructional: Races, width of passageways, etc.
		2. Handling: Herder, herding equipment, noise, etc.
	Lairage pen	3. Constructional: Ventilation, number of troughs, ground structure, etc.
		4. Handling: Noise, waiting time till slaughter, group composition, etc.
		5. Animal behaviour: posture/body position, mounting behaviour, etc.
	Moving to stunning area	6. Constructional: Single race, ground structure, etc.
		7. Handling: Single -/group herding, group size, herding equipment, time for passing the race until stunning, etc.
	Stunning	9. Constructional: Stunning area (herding walls, gates, visual shields), stunning box (ground, fixation), etc.
		10. Handling: Time between stunning and exsanguination, accurate approach and contact pressure of bolt, number of captive bolt penetrations, etc.
		10. Stunning method: Hydraulic vs. pneumatic captive bolt device, etc.
		12. Animal behaviour: Defensive behaviour, (vocalisation, escape attempts, temperament), etc.
		13. Repeated stunning: Stunning ratio, captive bolt position (length and diameter), etc.
		14. Checks on stunning: Immediate collapse, absence of rhythmic breathing, no directed motion, no vocalisation, missing corneal reflex, etc.
	Exsanguination	15. Method of sticking: Knife or hollow knife, etc.
		16. Handling: Sticking position, number of sticking, time between stunning and exsanguination, etc.
		17. Checks on exsanguination: Blood volume and - flow rate, etc.

## Sheet: Transport PIG
Transport PIG
		1. How relevant is the named action point for animal welfare aspects? 2. To what extent can a targeted training of staff involved in this action point improve animal welfare? 3. To what extent can a targeted training of animal welfare officers in this action point improve animal welfare?
	Process step	Action point: Examples	1. Relevance for animal welfare	2. Training of staff	3. Training of animal welfare officers
			Please fill in from 0-10 0 (not at all relevant / no possibility of improvement at all) over 5 (moderately relevant / moderate possibility of improvement) to 10 (very relevant / very good possibility of improvement)
	Routeplanning/ time management	1. Route planning: Traffic/road/weather conditions, etc.
		2. Vehicle: Departure control, functioning drinking troughs, cleaning & disinfection, etc.
		3. Planning of stocking: Aligning partition grids, etc.
	Moving to loading area	4. Constructional: Races, etc.
		5. Handling: Mixing of other pigs, group size during herding, application of the marking stamp (quality and number), etc.
	Loading	6. Assessment of fitness for transport: (high grade) Lameness, injuries/severe open wound, etc.
		7. Constructional: Slope of ramp, ground conditions, width of entrances, etc.
		8. Handling & Herding: Mixing of unfamiliar pigs, herding equipment, loading time, number of animals, space available, noise, etc.
		9. Animal behaviour: Fear, stress (reluctance to move, turning, slipping, falling), etc.
	Transportation	10. Environmental factors: Temperature, humidity, etc.
		11. Driving: Number and duration of stops, vibrations, duration of transport, braking and acceleration behaviour, etc.
		12. Constructional: Ventilation, drinking devices, space available, etc.
		13. Handling: Stock density, etc.
	Unloading at abattoir	15. Constructional: Slope of ramp, length and width of passages, etc.
		16. Handling: Herding equipment, unloading time, group size when herding, etc.
		17. Animal behaviour: Fear, stress (reluctance to move, turning, slipping, falling), etc.
		18. Animal welfare/animal health: Impaired general condition, severely injured animals (e.g. downer pig), etc.
		19. Animal welfare-related handling: Separation of injured animals (emergency killing/initiation of logistical slaughter), etc.

## Sheet: Slaughter PIG
Slaughter PIG
		1. How relevant is the named action point for animal welfare aspects? 2. To what extent can a targeted training of staff involved in this action point improve animal welfare? 3. To what extent can a targeted training of animal welfare officers in this action point improve animal welfare?
	Process step	Action point: Examples	1. Relevance for animal welfare	2. Training of staff	3. Training of animal welfare officers
			Please fill in from 0-10 0 (not at all relevant / no possibility of improvement at all) over 5 (moderately relevant / moderate possibility of improvement) to 10 (very relevant / very good possibility of improvement)
	Moving to lairage pen	1. Constructional: Races, width of passageways, etc.
		2. Handling: Herder, herding equipment, noise, etc.
	Lairage pen	3. Contructional: Showers, number of troughs, pen structure (lying surfaces at the wall), ground structure, etc.
		4. Handling: Noise, waiting time till slaughter, group composition, etc.
		5. Animal behaviour: Bodily signals (body position, panting, trembling, vocalisation), aggressive behaviour, etc.
	Moving to stunning area	6. Constructional: Automatic herding walls, single race, ground structure, etc.
		7. Handling: Single -/Group herding, group size, herding equipment, time for passing the race until stunning, etc.
		8. Animal behaviour: vocalisation, etc.
	Stunning	9. Constructional: Stunning area (herding walls, gates, visual shields), stunning box (ground, fixation), etc.
		10. Handling: Time between stunning and exsanguination, placement of electrodes, etc.
		11. Stunning method: Head- electrical stunning, heart-body electrical stunning, carbon dioxide stunning, etc.
		12. Animal behaviour: Defensive behaviour, (vocalisation, escape attempts), gasping for air, presence and duration of muscle excitation, etc.
		13. Repeated stunning: Method, stunning ratio, equipment check, etc.
		14. Checks on stunning: No visible signs of awareness, absence of rhythmic breathing, no directed motion, no vocalisation, missing corneal reflex, etc.
	Exsanguination	15. Method of sticking: Knife or hollow knife, etc.
		16. Handling: Sticking position, number of sticking, time between stunning and exsanguination, etc.
		17. Checks on exsanguination: Blood volume and - flow rate, etc.
